# Supplementary material for: Clinical Manifestations of Lyme Borreliosis in Europe: Burden of Lyme Disease Study (BOLD), 2021–2022
Source: Pathogens. 2026 Mar 18;15(3):327. doi: 10.3390/pathogens15030327 (PMC13029277; doi:10.3390/pathogens15030327)
Supplement: Supplementary file 1 [file pathogens-15-00327-s001.zip]

Archive with 1 entries (1 files):
- pathogens-4141950-supplementary.pdf
